# Supplementary material for: Chemokines as Prognostic Factor in Colorectal Cancer Patients: A Systematic Review and Meta-Analysis
Source: Int J Mol Sci. 2024 May 15;25(10):5374. doi: 10.3390/ijms25105374 (PMC11121014; doi:10.3390/ijms25105374)
Supplement: Supplementary file 1 [file ijms-25-05374-s001.zip]

Archive with 4 entries (4 files):
- Supplementary_Figure_Minorrev.pdf
- __MACOSX/._Supplementary_Figure_Minorrev.pdf
- Supplementary_Table_Minorrev.pdf
- __MACOSX/._Supplementary_Table_Minorrev.pdf
